# Supplementary material for: Biophysical Assessment and Predicted Thermophysiologic Effects of Body Armor
Source: PLoS One. 2015 Jul 22;10(7):e0132698. doi: 10.1371/journal.pone.0132698 (PMC4511810; doi:10.1371/journal.pone.0132698)
Supplement: S1 File — (XLSX) [file pone.0132698.s001.xlsx]

## Sheet: DATA
BA-0
Wind Speed	Rct 1	Rct 2	Rct 3	Avg clo		Wind Speed	Ret 1	Ret 2	Ret 3	Avg im		Avg im / Avg clo
0.57	0.193	0.194	0.194	1.25109		0.54	30.25	30.64	30.17	0.386997		0.309328
1.47	0.155	0.155	0.155	1.0013		1.48	22.36	22.54	22.5	0.418446		0.417903
2.42	0.136	0.135	0.135	0.874253		2.43	18.11	18	17.95	0.455504		0.521021
BA-1
Wind Speed	Rct 1	Rct 2	Rct 3	Avg clo		Wind Speed	Ret 1	Ret 2	Ret 3	Avg im		Avg im / Avg clo
0.54	0.223	0.223	0.224	1.44273		0.54	35.06	34.66	34.5	0.389933		0.270274
1.4	0.176	0.176	0.175	1.13481		1.39	26.1	25.76	26.09	0.410068		0.361355
2.3	0.152	0.152	0.152	0.98192		2.28	22.37	22.25	22.31	0.413226		0.420835
BA-2
Wind Speed	Rct 1	Rct 2	Rct 3	Avg clo		Wind Speed	Ret 1	Ret 2	Ret 3	Avg im		Avg im / Avg clo
0.54	0.226	0.226	0.225	1.45781		0.51	35.8	35.43	35.2	0.385818		0.264656
1.46	0.178	0.178	0.177	1.14773		1.47	27.09	27.93	27.06	0.393927		0.343224
2.35	0.153	0.152	0.152	0.984073		2.3	23.41	23.22	23.12	0.397392		0.403823
BA-3
Wind Speed	Rct 1	Rct 2	Rct 3	Avg clo		Wind Speed	Ret 1	Ret 2	Ret 3	Avg im		Avg im / Avg clo
0.54	0.224	0.225	0.225	1.45135		0.52	36.32	36.16	36.11	0.376458		0.259385
1.46	0.177	0.178	0.177	1.14557		1.46	27.79	27.72	27.79	0.387356		0.338133
2.35	0.152	0.153	0.152	0.984073		2.3	23.33	23.19	23.02	0.398598		0.40505
BA-4
Wind Speed	Rct 1	Rct 2	Rct 3	Avg clo		Wind Speed	Ret 1	Ret 2	Ret 3	Avg im		Avg im / Avg clo
0.51	0.228	0.228	0.228	1.47288		0.5	37.05	36.86	36.97	0.374151		0.254026
1.42	0.179	0.179	0.18	1.15849		1.46	28.06	28.33	28.46	0.384576		0.331962
2.34	0.154	0.154	0.155	0.996993		2.31	23.86	23.91	23.79	0.392425		0.393608
BA-5
Wind Speed	Rct 1	Rct 2	Rct 3	Avg clo		Wind Speed	Ret 1	Ret 2	Ret 3	Avg im		Avg im / Avg clo
0.51	0.229	0.229	0.229	1.47934		0.51	37.08	37.19	36.98	0.374542		0.253182
1.46	0.177	0.178	0.177	1.14557		1.46	27.72	27.72	27.66	0.388286		0.338945
2.35	0.155	0.155	0.155	1.0013		2.35	23.99	24.08	24.06	0.391003		0.390495
BA-6
Wind Speed	Rct 1	Rct 2	Rct 3	Avg clo		Wind Speed	Ret 1	Ret 2	Ret 3	Avg im		Avg im / Avg clo
0.51	0.23	0.23	0.231	1.48795		0.57	39.18	38.86	39	0.358089		0.240658
1.46	0.18	0.178	0.178	1.15419		1.49	29.4	29.65	29.93	0.365385		0.316574
2.35	0.157	0.158	0.157	1.01637		2.4	25.94	25.74	25.67	0.370112		0.36415
BA-7
Wind Speed	Rct 1	Rct 2	Rct 3	Avg clo		Wind Speed	Ret 1	Ret 2	Ret 3	Avg im		Avg im / Avg clo
0.49	0.238	0.239	0.239	1.54179		0.48	41.5	41.28	41.44	0.349596		0.226747
1.37	0.185	0.185	0.185	1.1951		1.38	32.13	32.11	32.14	0.349259		0.292243
2.2	0.165	0.166	0.166	1.07021		2.24	28.9	28.73	28.61	0.349544		0.326613
	1 ms				0.4 ms				I ms		0.4 ms	2.4 ms
	clo	clo g	im/clo	im/clo g	clo	clo g	im/clo	im/clo g	im	im g	im	clo	clo g	im/clo	im/clo g
0	1.0923	-0.246	0.3774	0.3396	1.36847	-0.246	0.276479	0.3396	0.4099	0.1038	0.372711	0.880663	-0.246	0.508068	0.3396
1	1.2298	-0.264	0.3266	0.3074	1.56636	-0.264	0.246428	0.3074	0.4012	0.042	0.386053	0.97602	-0.264	0.427458	0.3074
2	1.2465	-0.263	0.3161	0.2742	1.58617	-0.263	0.245872	0.2742	0.391	0.0196	0.384041	0.99014	-0.263	0.401863	0.2742
3	1.2431	-0.26	0.3114	0.2924	1.5775	-0.26	0.238211	0.2924	0.3847	0.0366	0.372013	0.990036	-0.26	0.402247	0.2924
4	1.248	-0.253	0.3061	0.2797	1.5736	-0.253	0.236897	0.2797	0.3816	0.0302	0.371185	1.00005	-0.253	0.391029	0.2797
5	1.2505	-0.253	0.3058	0.2826	1.57675	-0.253	0.236037	0.2826	0.3825	0.0292	0.372402	1.00205	-0.253	0.391638	0.2826
6	1.2611	-0.248	0.2827	0.2877	1.58285	-0.248	0.217189	0.2877	0.3625	0.0227	0.355038	1.01498	-0.248	0.363674	0.2877
7	1.2827	-0.263	0.2701	0.2375	1.63224	-0.263	0.217277	0.2375	0.3495	0.002	0.34886	1.0189	-0.263	0.332525	0.2375
